# Supplementary material for: Establishment of porcine and monkey colonic organoids for drug toxicity study
Source: Cell Regen. 2021 Oct 2;10:32. doi: 10.1186/s13619-021-00094-4 (PMC8486901; doi:10.1186/s13619-021-00094-4)
Supplement: Supplementary file 1 — Additional file 1. [file 13619_2021_94_MOESM1_ESM.xlsx]

## Sheet: Sheet1
Gene Symbol	Foraward Primer 5' to 3'	ReversePrimer 5' to 3'
Pig-Gapdh	GATCCCGCCAACATCAAA	CACGCCCATCACAAACA
Pig-Vil1	TGTGGTGAAGCAAGGATATG	TTGAACACGTCTGGTTTAGG
Pig-Fabp1	TCCAAGGTCGTCCAGAAT	TTGTCACCTTCCAACTGAAC
Pig-Muc2	CAACACCCACCACATCAA	GTGGTGGTAGTCTCTGTACTA
Pig-Tff3	GCTCATCGCTTCTGCTTT	GCTGAGCACGGATCTTTATT
Pig-Chga	CAGAGCAGTTATGAGGATGAA	CGTTCTTCTCCACCTCTTTAG
Pig-Chgb	GCATCATCGAGGTCCTTTC	GTGTTCTCATTTGCACCTTTC
Pig-Ki67	AATCAGACACCCGTCAAAG	GACCAGTGGAGCTGAAATAG
Pig-Stmn1	CCAACAAAGAGAACCGAGAG	GCCAGTACAGTCTTTGGATATT
Pig-Lgr5	GCTTGGTAGTTCTGCATCTC	GTTGGAGAGTGTCCTGATTG
Pig-Ascl2	CAAGGGCTAGTGTGGAATG	GGCAGTTCAAGTCCATGAG
Monkey-Gapdh	GTATGACAACAGCCTCAAGAT	GTCCTTCCACGATACCAAAG
Monkey-Vil1	GCAGAAGATGGTAGATGATGG	TTCCGATGAGGTAGGTGTAG
Monkey-Fabp1	TCAAGAGTGTGACGGAAATC	ATTGTCTCCAGCTCACTTTC
Monkey-Muc2	TGGGATTTGAAGCGAAGAG	CTGGCACTTGGAGGAATAAA
Monkey-Tff3	CCCTTTGAGAGAGAAGAACTG	GCCGCTCTGGATTGTTT
Monkey-Chga	GTCATCTCCGACACACTTTC	TCTTGGAGCTCCTTCAGTAA
Monkey-Chgb	GGTGAAGAAAGTGAGGAAGAG	TGGCGTCAGACATGAAATAG
Monkey-Ki67	GAAGAAACCGAACCCAGTAG	GGGAGATTTGCAGGGTATTT
Monkey-Stmn1	CGTTTGCGAGAGAAGGATAA	GGGAGAAAGTCAGTTGTCAG
Monkey-Lgr5	CAAGGGAGACCTGGAGAATA	GAGGAGAAGGACAAGAAAGC
Monkey-Ascl2	TACGGGAAGGCTCAACT	GCGCGATCACATTCTGTA
